# Supplementary material for: Highly Crosslinked Agar/Acrylic Acid Hydrogels with Antimicrobial Properties
Source: Gels. 2021 Oct 26;7(4):183. doi: 10.3390/gels7040183 (PMC8628682; doi:10.3390/gels7040183)
Supplement: Supplementary file 1 [file gels-07-00183-s001.zip]

Archive with 1 entries (1 files):
- gels-1409219-supplementary.pdf
